# Supplementary material for: Atomic Force Microscopy Micro-Indentation Methods for Determining the Elastic Modulus of Murine Articular Cartilage
Source: Sensors (Basel). 2023 Feb 7;23(4):1835. doi: 10.3390/s23041835 (PMC9967621; doi:10.3390/s23041835)
Supplement: Supplementary file 1 [file sensors-23-01835-s001.zip]

Archive with 2 entries (2 files):
- sensors-2133449-supplementary.pdf
- Supplemental Video.mp4
